# Supplementary material for: Trypanosoma rangeli infection impairs reproductive success of Rhodnius prolixus
Source: Parasitology. 2022 Oct 19;150(1):42–8. doi: 10.1017/S0031182022001470 (PMC10090635; doi:10.1017/S0031182022001470)
Supplement: Supplementary file 1 [file S0031182022001470sup001.xlsx]

## Sheet: number of eggs laid
				Number of eggs laid
Pair	Treatment	month 1	month 2	month 3	month 4	month 5	month 6	month 7	month 8	month 9
1	control	67	92	107	*	*
2	control	100	140	92	*	*	*
3	control	109	119	162	*	*	*	*	*	*
4	control	171	119	156	*	*	135	128	144	53
5	control	104	97	88	139	32
6	control	153	130	114	131	101	95
7	control	*	*	116	74	58	95	51
8	control	80	79	131	108	127	5	0
1	infected	49	39	33	38	6	0	0	0	0
2	infected	0
3	infected	14	9	14	8	0	0	0
4	infected	110	63	30	29	12
5	infected	50	36	33	35	15	0
6	infected	0	0	0	0	0
7	infected	110	179	58	37	0
8	infected	15	30	1	24
9	infected	33	42	23	4	0
10	infected	34	32	21	0	0
11	infected	24	16	26	3	0
12	infected	10	0
13	infected	32	6	0
*Missing data

## Sheet: eclosion
			Eclosion (%)
Pair	Treatment	month 1	month 2	month 3	month 4	month 5	month 6	month 7	month 8	month 9
1	control	98.50	95.65	98.45	*	*
2	control	94	90	82.60	*	*	*
3	control	98.16	89.07	85.80	*	*	*	*	*	*	*
4	control	82.45	*	91.02	*	*	84.44	96.87	79.86	56.60
5	control	8.65	86.59	94.45	5.03	6.25
6	control	93.46	96.15	94.73	89.31	87.12	77.89
7	control	*	*	86.20	68.91	5.17
8	control	95	94.93	93.12	87.96	96.06	20
1	infected	0	0	0	0	0
2	infected
3	infected	0	0	0	0
4	infected	86.36	84.12	70	75.86	0
5	infected	94	80.55	81.81	80	20
6	infected
7	infected	89.09	89.94	19.96	2.70
8	infected	73.33	63.33	0	66.66
9	infected	90.90	28.57	21.73	0
10	infected	85.29	46.87	9.52
11	infected	0	0	0	0
12	infected	0
13	infected	62.5	0
	*Missing data

## Sheet: infertile eggs
				Infertile eggs (%)
Pair	Treatment	month 1	month 2	month 3	month 4	month 5	month 6	month 7	month 8
1	control	1.49	3.26	1.86	*	*
2	control	0	2.85	2.17	*	*	*
3	control	0	0.84	6.17	*	*	*	*	*
4	control	8.77	*	2.56	*	*	5.92		17.36
5	control	5.76	7.21	0	98.56	93.75
6	control	5.88	0.76	2.63	6.87	8.91	11.57
7	control	*	*	5.58	20.27	94.82
8	control	2.5	3.79	0.76	5.55	0.78	80
1	infected	100	100	100	100	100
2	infected
3	infected	100	100	100	100
4	infected	7.27	6.34	26.66	24.13	24.13
5	infected	6	5.55	6.06	31.42	31.42
6	infected
7	infected	1.81	6.14	75.86	97.29
8	infected	6.66	6.66	100	8.33
9	infected	0	54.76	78.26	100
10	infected	5.88	6.25	38.09
11	infected	100	100	100	100
12	infected	100
13	infected	9.37	100
*Missing data

## Sheet: amount of blood ingested
					Amount of blood ingested (mg)
Pair	Treatment	month 1	month 2	month 3	month 4	month 5	month 6	month 7	month 8	month 9
1	control	221.45	229.5	217.34	118.09
2	control	152.01	330.32	442.5	365.18	345.3	48.46
3	control	315.64	284.03	322.32	286.74	307.27	308.39	392.39	185.31
4	control	410.01	312.54	373.63	422.25	392.65	420.7	251.06	339.02
5	control	201.58	349.92	264.27	156.52	329.25	88.4
6	control	212.84	313.31	288.81	276.1	184.54	285.31	112.9
7	control	237.65	375.05	314.62	235.46	214.16	223.38	176.07	226.26
8	control	133.65	325.09	287.42	262.23	330.84	226.84	143.08	153.22
1	infected	86.21	104.3	84.99	56.34	130.19	124.06	182.62	126.43
2	infected	1.79	3.09
3	infected	56.34	115.19	84.02	49.96	65.93	71.14	138.65
4	infected	252.71	234.58	235	168.57	65.97	121.64
5	infected	137.06	148.41	182.76	105.59	78.55	26.4
6	infected	119.53	91.32	106.13	85.06	49.5
7	infected	316.19	229.43	136.95	186.3	156.61	182.47	210.44	111.88
8	infected	136.92	51.72	82.64	64.74	95.8
9	infected	23.68	175.57	175.58	22.75	195.95
10	infected	174.62	178.5	87.66	94.9	79.61	103.83	84.12	20.19
11	infected	160.89	137.91	97.05	153.59	86.14	101.31	101.37
12	infected	144.6	87.36	73.43	0
13	infected	261.6	144.03	108.69	29.81

## Sheet: amount of blood ingested-week
Control group
Pair 1										Pair 2										Pair 3										Pair 4										Pair 5
male					female					male					female					male					female					male					female					male					female
day	weight bf (mg)	weight af (mg)	amount ingested (mg)		day	weight bf (mg)	weight af (mg)	amount ingested (mg)		day	weight bf (mg)	weight af (mg)	amount ingested (mg)		day	weight bf (mg)	weight af (mg)	amount ingested (mg)		day	weight bf (mg)	weight af (mg)	amount ingested (mg)		day	weight bf (mg)	weight af (mg)	amount ingested (mg)		day	weight bf (mg)	weight af (mg)	amount ingested (mg)		day	weight bf (mg)	weight af (mg)	amount ingested (mg)		day	weight bf (mg)	weight af (mg)	amount ingested (mg)		day	weight bf (mg)	weight af (mg)	amount ingested (mg)
2017-08-25	118.33	148.34	30.01		2017-08-25	161.56	197.45	35.89		2017-08-25	143.58	168.63	25.05		2017-08-25	168.52	169.66	1.14		2017-08-25	114.74	158.18	43.44		2017-08-25	121.17	240.32	119.15		2017-08-25	112.82	137.06	24.24		2017-08-25	148.39	229.13	80.74		2017-08-25	123.78	154.39	30.61		2017-08-25	180.78	221.12	40.34
2017-09-01	116.61	175.58	58.97		2017-09-01	143.15	227.61	84.46		2017-09-01	136.75	227.26	90.51		2017-09-01	102.89	184.99	82.1		2017-09-01	127.99	130.54	2.55		2017-09-01	152.93	189.2	36.27		2017-09-01	119.08	116.38	-2.7		2017-09-01	135.01	243.14	108.13		2017-09-01	128.69	161.56	32.87		2017-09-01	128.59	220.78	92.19
2017-09-08	136.1	152.03	15.93		2017-09-08	151.53	193.04	41.51		2017-09-08	155.65	153.32	-2.33		2017-09-08	177.14	245.91	68.77		2017-09-08	109.04	136.49	27.45		2017-09-08	123.4	232.81	109.41		2017-09-08	98.66	132.12	33.46		2017-09-08	146.1	266.33	120.23		2017-09-08	127.16	152.03	24.87		2017-09-08	143.18	212.23	69.05
2017-09-15	117.02	178.81	61.79		2017-09-15	139.25	198.84	59.59		2017-09-15	122.85	155.85	33		2017-09-15	141.53	136.72	-4.81		2017-09-15	112.14	125.35	13.21		2017-09-15	141.51	192.32	50.81		2017-09-15	111.79	111.62	-0,17		2017-09-15	152.3	253.21	100.91		2017-09-15	116.47	116.42	-0.049		2017-09-15	124.11	124.04	-0.06
2017-09-22	134.65	166.59	31.94		2017-09-22	142.86	174.96	32.1		2017-09-22	126.92	131.67	4.75		2017-09-22	101.91	258.68	156.77		2017-09-22	105.1	143.03	37.93		2017-09-22	122.87	187.12	64.25		2017-09-22	96.24	132.91	36.67		2017-09-22	156.32	179.75	23.43		2017-09-22	94.78	158.46	63.68		2017-09-22	86.93	240.37	153.44
2017-09-29	126.21	165.05	38.84		2017-09-29	106.66	207.95	101.29		2017-09-29	101.16	156.65	55.49		2017-09-29	170.58	282.13	111.55		2017-09-29	111.74	140.03	28.29		2017-09-29	114.58	192.97	78.39		2017-09-29	109.45	132.86	23.41		2017-09-29	100.34	273.85	173.51		2017-09-29	121.98	161.51	39.53		2017-09-29	174.6	172.04	-2.56
2017-10-06	128.26	160.07	31.81		2017-10-06	155.07	156.57	1.5		2017-10-06	124.17	181.1	56.93		2017-10-06	188.98	185.82	-3.16		2017-10-06	116.28	113.14	-3.14		2017-10-06	128.56	127.35	-1.21		2017-10-06	111.5	123.96	12.46		2017-10-06	184.61	236.8	52.19		2017-10-06	126.62	124.16	-2.46		2017-10-06	98.94	100.64	1.7
2017-10-12	126.67	145.18	18.51		2017-10-12	102.04	196.65	94.61		2017-10-12	149.47	147	-2.47		2017-10-12	140.36	202.36	62		2017-10-12	97.36	148.89	51.53		2017-10-12	95.68	237.07	141.39		2017-10-12	106.04	114.6	8.56		2017-10-12	143.85	207.26	63.41		2017-10-12	104.99	161.21	56.22		2017-10-12	87.92	282.7	194.78
2017-10-20	108.98	168.99	60.01		2017-10-20	130.24	184.94	54.7		2017-10-20	113.13	163.21	50.08		2017-10-20	142.8	256.65	113.85		2017-10-20	114.09	130.18	16.09		2017-10-20	132.26	220.78	88.52		2017-10-20	92.08	135.2	43.12		2017-10-20	100.81	252.86	152.05		2017-10-20	121.52	141.61	20.09		2017-10-20	155.93	155.44	-0.49
2017-10-27	126.67	156.2	29.53		2017-10-27	123.93	125.04	1.11		2017-10-27	130.91	146.07	15.16		2017-10-27	172.72	245.66	72.94		2017-10-27	97.09	119.14	22.05		2017-10-27	139.09	206.74	67.65		2017-10-27	108.68	108.73	0.04		2017-10-27	175.77	175.06	-0.71		2017-10-27	104.89	138.3	33.41		2017-10-27	91.65	211.45	119.8
03/11/207	124.55	179.51	54.96		03/11/207	98.18	165.53	67.35		03/11/207	117.28	185.49	68.21		03/11/207	154.61	288.08	133.47		03/11/207	90.05	140.78	50.73		03/11/207	117.23	234.96	117.73		03/11/207	81.75	142.54	60.79		03/11/207	94.25	315.69	221.44		03/11/207	125.4	150.28	24.88		03/11/207	150.87	200	49.13
2017-11-10	129.02	187.41	58.39		2017-11-10	125.45	219.63	94.18		2017-11-10	158.92	174.59	15.67		2017-11-10	172.66	294.9	122.24		2017-11-10	108.47	129.36	20.89		2017-11-10	144.54	192.96	48.42		2017-11-10	108.72	108.5	-0.21		2017-11-10	212.47	212.61	0.14		2017-11-10	112.72	110.78	-1.94		2017-11-10	114.45	209.79	95.34
2017-11-17	138.81	149.23	10.42		2017-11-17	168.55	208.97	40.42		2017-11-17	148.97	170.11	21.14		2017-11-17	197.94	284.72	86.78		2017-11-17	99.6	123.48	23.88		2017-11-17	124.57	206.49	81.92		2017-11-17	82	125.4	43.4		2017-11-17	131.07	256.23	125.16		2017-11-17	82.94	161.82	78.88		2017-11-17	147.41	145.47	-1.94
2017-11-24	119.38	198.78	79.4		2017-11-24	163.21	233.83	70.62		2017-11-24	143.33	175.16	31.83		2017-11-24	207.67	290.88	83.21		2017-11-24	94.1	124.7	30.6		2017-11-24	131.72	197.82	66.1		2017-11-24	99.46	133.15	33.69		2017-11-24	161.03	275.23	114.2		2017-11-24	125.36	125.1	-0.26		2017-11-24	95.95	103.44	7.49
2017-12-01	155.78	182.14	26.36		2017-12-01	180.47	187.52	7.05		2017-12-01					2017-12-01	192.26	291.39	99.13		2017-12-01	96.59	95.88	0.71		2017-12-01	122.33	222.77	100.44		2017-12-01	103.7	127.55	23.85		2017-12-01	164.97	228.11	63.14		2017-12-01	92.74	155.32	62.58		2017-12-01	83.46	230.88	147.42
2017-12-07					2017-12-07										2017-12-07	207.99	304.05	96.06		2017-12-07	79.61	79.2	-0.40		2017-12-07	148.73	187.01	38.28		2017-12-07	96.97	96.73	-0,23		2017-12-07	145.47	265.22	119.75		2017-12-07	123.65	152.25	28.6		2017-12-07	179.71	181.32	1.61
															2017-12-15	201.17	304.06	102.89		2017-12-15	66.56	171.71	105.15		2017-12-15	103.67	201.84	98.17		2017-12-15	71.96	149.92	77.96		2017-12-15	155.65	250.91	95.26		2017-12-15	106.61	173.1	66.49		2017-12-15	100.03	147.43	47.4
															2017-12-22	225.75	311.64	85.89		2017-12-22	126.53	140.02	13.49		2017-12-22	151.53	153.95	2.42		2017-12-22	119.36	134.9	15.54		2017-12-22	158.16	247.26	89.1		2017-12-22	136.32	132.78	-3.54		2017-12-22	103.88	196.65	92.77
															2017-12-29	222.3	250.33	28.03		2017-12-29	97.05	137.15	40.1		2017-12-29	92.21	250.81	158.6		2017-12-29	94.64	128.83	34.19		2017-12-29	134.5	252.31	117.81		2017-12-29	90.7	187.41	96.71		2017-12-29	98.06	228.67	130.61
															2018-01-05	176.91	305.4	128.49		2018-01-05	102.3	101.31	-0.98		2018-01-05	149.15	197.23	48.08		2018-01-05	90.4	126.41	36.01		2018-01-05	141.61	232.09	90.48		2018-01-05	133.44	170.99	37.55		2018-01-05	128.2	186.67	58.47
															2018-01-12	276.43	294.29	17.86		2018-01-12	82.84	173.05	90.21		2018-01-12	122.93	180.81	57.88		2018-01-12	98.43	98.64	0.20		2018-01-12	158.13	264.45	106.32		2018-01-12	124.93	166.92	41.99		2018-01-12	110.15	198.21	88.06
															2018-01-19	269.5	300.1	30.6		2018-01-19	127.65	124.32	3.33		2018-01-19	101.65	229.11	127.46		2018-01-19	72.5	126.76	54.26		2018-01-19	152.87	240.12	87.25		2018-01-19	117.9	170.5	52.6		2018-01-19	135.68	135.01	-0.67
															2018-01-25					2018-01-25	101.75	138.91	37.16		2018-01-25	167.74	207.16	39.42		2018-01-25	95.84	141.99	46.15		2018-01-25	152.77	269.67	116.9		2018-01-25	126.19	163.68	37.49		2018-01-25	92.82	93.16	0.34
																				2018-02-02	105.31	131.27	25.96		2018-02-02	116.71	200.34	83.63		2018-02-02	96.36	94.32	-2.04		2018-02-02	156.3	266.53	110.23		2018-02-02					2018-02-02
																				2018-02-07	98.75	146.07	47.32		2018-02-07	123.55	200.29	76.74		2018-02-07	74.08	123.32	49.24		2018-02-07	168.24	222.74	54.5
																				2018-02-15	118.84	133.25	14.41		2018-02-15	143.9	202.51	58.61		2018-02-15	94.94	134.7	39.76		2018-02-15	149.65	239.24	89.59
																				2018-02-23	68.2	112.3	44.1		2018-02-23	139.1	180.2	41.1		2018-02-23	79.3	114.2	34.9		2018-02-23	170.8	215.7	44.9
																				2018-03-02	86.7	151.42	64.72		2018-03-02		215.94	215.94		2018-03-02	94.67	122.92	28.25		2018-03-02	165.03	227.1	62.07
																				2018-03-09	113.41	112.93	-0.47		2018-03-09	159.11	210.93	51.82		2018-03-09	91.38	126.62	35.24		2018-03-09	140.22	246.77	106.55
																				2018-03-16	88.89	133.4	44.51		2018-03-16	181.24	222.93	41.69		2018-03-16	88.43	136.35	47.92		2018-03-16	172.7	252.69	79.99
																				2018-03-23	90.03	127.75	37.72		2018-03-23	174.29	221.63	47.34		2018-03-23	87.22	122.18	34.96		2018-03-23	178.05	234.6	56.55
																				2018-03-29	96.8	96.44	-0,35		2018-03-29	174.09	218.55	44.46		2018-03-29	87.68	126.77	39.09		2018-03-29	152.38	248.31	95.93
																				2018-04-06	66.6	180.18	113.58		2018-04-06	162.85	235.81	72.96		2018-04-06	81.55	132.6	51.05		2018-04-06	155.83	282.68	126.85
																				2018-04-13	93.69	122.99	29.3		2018-04-13					2018-04-13	93.69	122.29	28.6		2018-04-13	176.61	283.22	106.61
																														2018-04-20					2018-04-20
T. rangeli infected group
Pair 1										Pair 2										Pair 3										Pair 4										Pair 5
male					female					male					female					male					female					male					female					male					female
day	weight bf (mg)	weight af (mg)	amount ingested (mg)		day	weight bf (mg)	weight af (mg)	amount ingested (mg)		day	weight bf (mg)	weight af (mg)	amount ingested (mg)		day	weight bf (mg)	weight af (mg)	amount ingested (mg)		day	weight bf (mg)	weight af (mg)	amount ingested (mg)		day	weight bf (mg)	weight af (mg)	amount ingested (mg)		day	weight bf (mg)	weight af (mg)	amount ingested (mg)		day	weight bf (mg)	weight af (mg)	amount ingested (mg)		day	weight bf (mg)	weight af (mg)	amount ingested (mg)		day	weight bf (mg)	weight af (mg)	amount ingested (mg)
*death before first blood feeding					2017-08-25	194.45	221.11	26.66		2017-08-25	120.74	129.65	8.91		2017-08-25	79.53	72.83	-6.7		2017-08-25					2017-08-25	161.22	172.6	11.38		2017-08-25	125.53	120.22	-5.31		2017-08-25	183.74	183.77	0.03		2017-09-29	148.26	147.49	-0.76		2017-09-29	127	126.98	-0.01
					2017-09-01	189.65	217.81	28.16		2017-09-01	117.86	131.01	13.15		2017-09-01	68.46	70.25	1.79		2017-09-01	*death before first blood feeding				2017-09-01	158.76	186.96	28.2		2017-09-01	97.9	164.45	66.55		2017-09-01	134.69	235.15	100.46		2017-10-06	130.19	188.6	58.41		2017-10-06	112.33	158.89	46.56
					2017-09-08	192.29	213.54	21.25		2017-09-08	118.36	116.46	-1.9		2017-09-08	64.92	61.84	-3.08							2017-09-08	165.3	182.06	16.76		2017-09-08	136.05	166.4	30.35		2017-09-08	172.45	254.29	81.84		2017-10-12	169.61	169.19	-0.42		2017-10-12	130.28	156.67	26.39
					2017-09-15	188.39	198.53	10.14		2017-09-15	107.93	132.97	25.04		2017-09-15	56.18	56	-0.18							2017-09-15	156.4	149.77	-6.63		2017-09-15	143.93	143.68	-0.25		2017-09-15	177.76	248.14	70.38		2017-10-20	147.14	190.55	43.41		2017-10-20	101.54	165.65	64.11
					2017-09-22	178.54	209.27	30.73		2017-09-22	117.7	131.13	13.43		2017-09-22	53.09	54.59	1.5							2017-09-22	142.36	172.1	29.74		2017-09-22	121.58	164.52	42.94		2017-09-22	180.45	182.07	1.62		2017-10-27	164.64	164.02	-0.61		2017-10-27	111.4	162.24	50.84
					2017-09-29	188.56	226.68	38.12		2017-09-29	115.45	111.51	-3.94		2017-09-29	47.09	48.68	1.59							2017-09-29	149.51	186.64	37.13		2017-09-29	136.73	136.78	0.05		2017-09-29	140.71	277.93	137.22		03/11/207	136.03	135.52	-0.50		03/11/207	103.79	103.54	-0.25
					2017-10-06	208.8	207.17	-1.63		2017-10-06	102.16	129.62	27.46		2017-10-06										2017-10-06	164.7	191.72	27.02		2017-10-06	121.96	121.71	-0.25		2017-10-06	199.19	196.94	-2.25		2017-11-10	113.37	188.5	75.13		2017-11-10	78.23	175.8	97.57
					2017-10-12	196.53	231.98	35.45																	2017-10-12	166.38	187.68	21.3		2017-10-12	103.22	112.96	9.73		2017-10-12	159.53	255.27	95.74		2017-11-17	153.06	177.63	24.57		2017-11-17	139.9	139.45	-0.45
					2017-10-20	217.33	249.12	31.79																	2017-10-20	157.21	194.46	37.25		2017-10-20	84.54	92.7	8.16		2017-10-20	169.34	244.52	75.18		2017-11-24	148.96	176.84	27.88		2017-11-24	96.71	162.36	65.65
					2017-10-27	231.83	229.08	-2.75																	2017-10-27	177.29	187.45	10.16		2017-10-27	73.39	72.89	-0.5		2017-10-27	178.25	252.79	74.54		2017-12-01	144.06	188.24	44.18		2017-12-01	129.63	164.74	35.11
					03/11/207	220.03	261.1	41.07																	03/11/207	172.48	199.11	26.63		03/11/207					03/11/207	189.95	194.01	4.06		2017-12-07	153.83	189.56	35.73		2017-12-07	131.21	129.05	-2.16
					2017-11-10	245.81	257.94	12.13																	2017-11-10	183.41	193.39	9.97							2017-11-10	150.62	231.84	81.22		2017-12-15	142.09	187.87	45.78		2017-12-15	112.68	194.68	82
					2017-11-17	243.9	275.28	31.38																	2017-11-17	182.23	198.64	16.41							2017-11-17	190.15	185.23	-4.9		2017-12-22	159.57	208	48.43		2017-12-22	161.03	160.38	-0.65
					2017-11-24	260.06	260.13	0.06																	2017-11-24	186.02	204.71	18.69							2017-11-24	158.04	229.36	71.32		2017-12-29	167.57	216.52	48.95		2017-12-29	117.45	114.94	-2.51
					2017-12-01	248.5	254.58	6.08																	2017-12-01	195.21	204.51	9.29							2017-12-01	191.58	189.82	-1.76		2018-01-05	172.09	171.77	-0.31		2018-01-05	97.95	98.04	0.09
					2017-12-07	246.44	265.25	18.81																	2017-12-07	196.32	201.88	5.56							2017-12-07	170.1	267.35	97.25		2018-01-12					2018-01-12	84.25	189.75	105.5
					2017-12-15	250.35	294.42	44.07																	2017-12-15	190.43	216.43	26							2017-12-15	214.84	212.8	-2.03		2018-01-19					2018-01-19	145.87	144.74	-1.13
					2017-12-22	278.4	291.1	12.7																	2017-12-22	205.34	213	7.66							2017-12-22	191.45	252.15	60.7		2018-01-25					2018-01-25	111.54	118.18	6.64
					2017-12-29	268.98	301.41	32.43																	2017-12-29	200.59	212.37	11.78							2017-12-29	224.2	229.47	5.27							2018-02-02	100.45	172.36	71.91
					2018-01-05	270.53	311.52	40.99																	2018-01-05	196.68	217.17	20.49							2018-01-05	209.01	208.67	-0.34							2018-02-07	144.5	141.63	-2.87
					2018-01-12	279.7	279.65	-0.05																	2018-01-12	205.48	228.84	23.36							2018-01-12	192.52	189.13	-3.39							2018-02-15	113.28	110.2	-3.08
					2018-01-19	249.88	294.02	44.14																	2018-01-19	207.47	216.18	8.71							2018-01-19	173.5	173.19	-0.31							2018-02-23	71.9	98.3	26.4
					2018-01-25	261.22	299.04	37.82																	2018-01-25	202.51	214.08	11.57							2018-01-25	154.76	276.4	121.64							2018-03-02	69.94	68.7	-1.23
					2018-02-02	261.87	303.97	42.1																	2018-02-02	195.89	223.39	27.5							2018-02-02	232.26	231.77	-0.48							2018-03-09	58.55	54.71	-3.84
					2018-02-07	267.25	309.36	42.11																	2018-02-07	200.44	231.48	31.04							2018-02-07										2018-03-16	46.2	45.57	-0.63
					2018-02-15	271.03	320.05	49.02																	2018-02-15	201.42	233.71	32.29																	2018-03-23
					2018-02-23	238.3	284.7	46.4																	2018-02-23	189.4	240.2	50.8
					2018-03-02	272.8	317.89	45.09																	2018-03-02	216.98	241.5	24.52
					2018-03-09	290.34	307.86	17.52																	2018-03-09	morte
					2018-03-16	256.44	316.9	60.46
					2018-03-23	250.04	244.91	-5.13
					2018-03-29	207.25	255.7	48.45
					2018-04-06
*Missing data
** Negative values were considered as 0 in the analyses
[truncated: 64 more columns]

## Sheet: survival
		Survival
Female	treatment	days	number of eggs
5	Control	205	460
6	Control	200	724
8	Control	284	530
9	Control	291	912
10	Control	254	795
11	Control	303	745
12	Control	282	718
13	Control	351	1021
14	Control	211	344
15	Control	246	594
16	Control	232	576
17	Control	249	606
18	Control	228	455
1	Infected	336	165
2	Infected	53	0
3	Infected	79	0
4	Infected	247	45
5	Infected	188	244
6	Infected	37	0
7	Infected	199	169
8	Infected	144	0
9	Infected	246	384
10	Infected	144	70
11	Infected	171	102
12	Infected	234	87
13	Infected	220	69
14	Infected	106	10
15	Infected	120	38
